# Supplementary material for: Rapid Visual Detection of Senecavirus A Based on RPA-CRISPR/Cas12a System with Canonical or Suboptimal PAM
Source: Viruses. 2025 Sep 18;17(9):1264. doi: 10.3390/v17091264 (PMC12474415; doi:10.3390/v17091264)
Supplement: Supplementary file 1 [file viruses-17-01264-s001.zip]

Archive with 1 entries (1 files):
- viruses-3774103-supplementary.pdf
